# Supplementary material for: M-Carboxylic Acid Induced Formation of New Coordination Polymers for Efficient Photocatalytic Degradation of Ciprofloxacin
Source: Molecules. 2022 Nov 10;27(22):7731. doi: 10.3390/molecules27227731 (PMC9693974; doi:10.3390/molecules27227731)
Supplement: Supplementary file 1 [file molecules-27-07731-s001.zip]

Archive with 1 entries (1 files):
- molecules-1936718-SI.pdf
